# Supplementary material for: Functional Analysis of Rice Long-Chain Acyl-CoA Synthetase 9 (OsLACS9) in the Chloroplast Envelope Membrane
Source: Int J Mol Sci. 2020 Mar 23;21(6):2223. doi: 10.3390/ijms21062223 (PMC7139535; doi:10.3390/ijms21062223)
Supplement: Supplementary file 1 [file ijms-21-02223-s001.zip]

Archive with 9 entries (8 files):
- v3R2 LACS9 SupFigTab/
- v3R2 LACS9 SupFigTab/.DS_Store
- __MACOSX/v3R2 LACS9 SupFigTab/._.DS_Store
- v3R2 LACS9 SupFigTab/R2_Spplemental Figures1-4_LACS9_Round2  -  .pdf
- __MACOSX/v3R2 LACS9 SupFigTab/._R2_Spplemental Figures1-4_LACS9_Round2  -  .pdf
- v3R2 LACS9 SupFigTab/R2_LACS9 Table S1+ S2_Plasmid Primer.xlsx
- __MACOSX/v3R2 LACS9 SupFigTab/._R2_LACS9 Table S1+ S2_Plasmid Primer.xlsx
- v3R2 LACS9 SupFigTab/R2_LACS9 Table S3_Database.xlsx
- __MACOSX/v3R2 LACS9 SupFigTab/._R2_LACS9 Table S3_Database.xlsx
