# Supplementary material for: Functional Analysis of Rice Long-Chain Acyl-CoA Synthetase 9 (OsLACS9) in the Chloroplast Envelope Membrane
Source: Int J Mol Sci. 2020 Mar 23;21(6):2223. doi: 10.3390/ijms21062223 (PMC7139535; doi:10.3390/ijms21062223)
Supplement: Supplementary file 1 [file ijms-21-02223-s001.zip › v3R2 LACS9 SupFigTab/R2_LACS9 Table S1+ S2_Plasmid Primer.xlsx]

## Sheet: Sheet1
Table S1. The genotyping primers used for genotyping Tos17 insertion in rice lacs9 mutants
	Primer name	Primer sequences
lacs9-1	NE3550 F	Forward primer : 5’-CGAAAAAGGTATGCGATGGT-3’
	NE3550 R	Reverse primer : 5’-AGCAGTGACAAGGCCAGACT-3’
lacs9-2	NF6026 F	Forward primer : 5’-AGTTGGCAGCTGAGGTGACT-3’
	NF6026 R	Forward primer : 5’-GCTCGCACCTTTTTGAAGAC-3’
	LTR2 F	Forward primer : 5’-GCTAATACTATTGTTAGGTTGCAAGTTAGTTAAGA-3’
		LTR2 is the 3' region-specific primer of Tos17
Table S2. Plasmids and primers used in this study.
Constructed plasmids	DNA template	Primer sequences	Reference, Accession No.
pGFP			Kitajima et al., 2009, Plant cell
pAmyI-1-GFP			Kitajima et al., 2009, Plant cell
pWxTP-DsRed	pWCW	F) CTGGATCCATGTCGGCTCTCACCACG	Kitajima et al., 2009, Plant cell
		R) TATGGATCCCGGGGGGAGGCCACCGAG
pOsLACS9-GFP	OsLACS9 cDNA (AK065718)	F) CGCGGATCCATGAACCCTTATTTTGTTGGT
		R) TAAGGTACCTCCTCCGGCGTATAGTTTAGCAAGATC
pGWnYFP			AB626693
pGWcYFP			AB626695
pOsLACS9-n/cYFP	OsLACS9 cDNA (AK065718)	F) TACAAAAAAGCAGGCTTCATGAACCCTTATTTTGTTGGTCTTC
		R) GTACAAGAAAGCTGGGTTGGCGTATAGTTTAGCAAGATCATC
pZH2B-35S-GFP-NOS			Asatsuma et al., 2005, PCP
pZH2B-35S-AmyI-1-GFP-NOS			Asatsuma et al., 2005, PCP
pZH2B-35S-OsLACS9-GFP-NOS	OsLACS9 cDNA (AK065718)	F) CGCGGATCCATGAACCCTTATTTTGTTGGT
		R) TAAGGTACCTCCTCCGGCGTATAGTTTAGCAAGATC
