# Supplementary material for: Functional Analysis of Rice Long-Chain Acyl-CoA Synthetase 9 (OsLACS9) in the Chloroplast Envelope Membrane
Source: Int J Mol Sci. 2020 Mar 23;21(6):2223. doi: 10.3390/ijms21062223 (PMC7139535; doi:10.3390/ijms21062223)
Supplement: Supplementary file 1 [file ijms-21-02223-s001.zip › v3R2 LACS9 SupFigTab/R2_LACS9 Table S3_Database.xlsx]

## Sheet: Sheet1
Table S3. Database entries of LACS from Rice
Locus ID	LACS	Protein ID	Amino Acid length	Protein Sequence
Os05g0132100	OsLACS1	B7EY68	670 aa	MEGGTKKVFTVQVEDGKPRKDGRPAVGPVFRSALSKDGFPPLEPDMKTSWDVFRVAAGKYPDNRMLGWRPVKDGVIGPYIWKSYREVYEEVLQVGSALQQLGVKPGSRIGIYGSNCPQWIVAMQACNGYSLICVPLYDTLGAGAVDFIIDHAEIDVIFVQDKKIKEILSANCKSAKRVKGLVAFTSGTSEEITSADQIGMKLYSWKDFLKMGKENPAQPCAPKPNDTCTIMYTSGTSGEPKGVMLSHESHAIYVKGVDLFMEQFDDKMTTDDVFLSFLPLAHILDRMIEEFFFHKGASVGYYHGDLNALRDDLMELKPTLLVGVPRVYEKIYEGILKALSELRPLRRLIFNALYNRKLANMKAGCTHKTASPFADMLAFRKVKARLGGRLRLLISGGAP…
Os11g0558300	OsLACS2	B6SYY5	662 aa	MEETYTVKVGEATPAAGGKPSAGPVYRSIYSKDGLMKLPEDILSPWDFFSGAVKQYPKNKMLGQRKVSDGKAGDYVWLTYEEVYQKVIKIGSAIRSLRVKPGGHCGIYGSNCPEWVMAMQACNSQGICYVPLYDTLGANAVEFIMDHAEISIAFVQESKIQSVLSVVKRCRAHIKAIVSFGDVTSELKREAEQLGVSCFSWEEFSSMGKQNYELPKKQKDDICTIMYTSGTTGDPKGVIITNRALIAGVMTTEHLLKVTDKVVAEDDSYFSYLPLAHIFDQVIGNYCISKGASIGFWQADIRYLMEDVQMMKPTVFCGVPRVYDRIYTGINQKIQSGGMIAKSLFQYAYNYKLGNLRKGLKQDEASPFFDKIVFSKIKEGLGGRIRLLLSGAAPLPRHV…
Os06g0158000	OsLACS3	Q5VM91	616 aa	MMKHLVESEKAAENAGPTYRNVLAKDAGLLRPPPGVESCWDVFRNSVEKYPDSPMLGRRRVVDDGKAGEYVWMTYKEVYDVVMKLAASISKSGISKGESCGIYGANCPEWIISMEACNALGVSCVPLYDSLGAGAVEFIVCHAEIQIAFVEERKIAELLKTCHATSKYLKTIISFGGVTNDQKEEAKNHGMSIFSWEEFLIMGGDHHFDLPDCVTRSIGEPFDHDDVYISYLPLAHIFDRIFEELFISHGSKIGFWRGDVKLLVDDIAALKPTVFCAVPRVLDRIYSGLTGKISSGGILKKALFNIAYKLKLDSMRKGIKHEKAAPFFDKLVFSKVKERLGGKLRFIVSGGAPLSVAVEEFLRVVTCASVVQGYGLTETGAASFVAIPNDFSMVGTVGP…
Os01g0681200	OsLACS4	Q2I824	666 aa	MAASTMKHLVQVGEAREAAEEDGGAPSAGPAYRCAYGGGAASPPAVPGLECCWDIFRMTVERCPDNKMLGRREIVDGKAGKYTWITYKEAYDTVIKVGASIRSLGVGKGGRCGIYGANCPEWVISMQACNAHGIYCVPLYDTLGAGAVEFILCHAEVEIAFIEEKKIGEVLKTFPNATKYLKTIVSFGKVNPEQKEKVEQNGVSIYSWEEFLQLGGEEKYELPTKQKDDICTIMYTSGTTGDPKGVLISNRSIITIISAVDGFLANSKEQLREDDVYISYLPLAHIFDRVLEEVFIHHGASIGFWRGDVKLLVEDIGELKPTIFCAVPRVLDRIYGGLQDKVSTGGFLKKTLFNVAYKYKQGNMVKGSKHEEAAAMFDKLVFTKVKRGLGGRVRLILSG…
Os01g0655800	OsLACS5	Q2I824	681 aa	SQSTGIVQTASIHGRRDATRTRERREASKAKRSSEREKHTKKKKKRKRRAWRCSTWWRSSRAARPPTAGPPWAPPTGAPSPDNRMLGHREIVDGKAGAYVWKTYKEVFDLSTKIGNSIRSRGLAKGSRCGIYGANCPEWIITMEACNAHGIYCVPLYDTLGAGAVEFILCHAEVEIAFTEEKKIEQIFKTFPKSAEFLKTIVSFGKVTQEQKENASKYGLEIYSWDEFLSLADQEFDLPVKAKTDICTIMYTSGTTGDPKGVLISNASIICLVAGVDRLLNCVNEQLEQTDVYMSYLPLAHIFDRVVEELFMFHGASIGFWRGDVKLLVEDIGTLKPTILCAVPRVLDRIFSGLQAKIASGGFIKSTLFNLAYKFKQFRMMKGAKHNEAAAICDKVVFS…
Os11g0147000	OsLACS6	Q2QXT2	710 aa	MRGNGRGREEEGNSPMGRRLRAVSAHLLPPASTTTTTGGVDLAANPTAGEYAHVQGYSAVLPEKLQTGKWNVYRNAKTPLRLIDRFPDTPDIATLHDNFVYAVETFRDCRYLGTRICADGTVGDYKWMTYGEASTNRTAIGSGLIYHGIPEGACIGLYFINRPEWIIVDHACAAYSFVSVPLYDTLGPDAVQFIVNHATVEAIFCVPQTLSTLLSFITQMPCVRLIVVIGGDNANMPSTPTSTGVEIIIYSRLLNQGKMSSRPFRPPKPEDVATICYTSGTTGTPKGVVLSHRNLIANVAGSSVVIKFYPSDVYISYLPLAHIYERVNQIALLHYGVAIGFYQGDNLKLMDDLAALRPTVFSSVPRLYNRIYAAITNAVKESGGLKERFFHAAYNAKRQ…
Os12g0143900	OsLACS7	Q2QXT2	708 aa	MARQQQQREEERAPMGAAQRRLRAVSGHLQPPTESGGVDLAANPTAGEYAHVQGYSAVLPEKLQTGKWNVYRSAKSPLKLINRFPDNPDIGTLHDNFVYAVETFRDCRYLGTRVCVDGTVGDYKWMTYGEASTSRTAIGSGLIYHGIPEGARIGLYFINRPEWTIVDHACAAYSYVSVPLYDTLGPDAVQFIVNHATVQAIFCVPQTLSTLLSFITQMPCVRLIVVIGGDNANMPSTPTATGVEIITYSRLLSQGKMSSQSFRPPKPEDIATICYTSGTTGTPKGVVLSHGNLIANVAGSSLVIKFYPSDVYISYLPLAHIYERVNQVSVVHYGVAIGFYQGDNLKLMDDLAALRPTVFPSVPRLYNRIYAAITNAVKESGGLKERLFHAAYNAKRQAI…
Os05g0317200	OsLACS8	B6U6S2	727 aa	MGENTGDNPNMSILQRIATSDVPLVKEYGLPGIIGAILLAVVIPIMLSSIFNKKGKKRAVQADVGGEAGLAMRNSRFSMLVEVPWEGATTMAALFEMASKKYPRHRCLGTRKLINREFVESPDGRKFEKLHLGEYEWDTYAEAFSRACNFSSGLIKLGHQRDSRAAIFADTRTEWIIAAQGCFRQNLTVVTIYASLGEDALVHSLNETQVSTLICDSKQLKKLPAISSKLQSVKHVIYIEDEPVEAEVLNQMKHWTTFSFGEVEELGKTSHTDARLPSSTDTAVIMYTSGSTGLPKGVMITHGNMVATTAAVMTIIPKLGTGDVYLAYLPLAHVFELAAETVMLASGAAIGYGSALTMTDTSNKIKKGTKGDVSALKPTLMISVPAILDRIRDAVFKKV…
Os12g0168700	OsLACS9	Q2QX58	699 aa	MNPYFVGLLVPIAVSLLLRKRRMVGKMRALPVDVGGEPGYAIRNYRFKQPVETHWEGVTTLAELFEQSCKDYVNMPLLGTRKLISREQESSLDGRSFEKLHLGEYDWKCYAEVFKSVCNFASGLIRLGHQKTDRVAIFAETRAEWQIALQACFRQNITVVTIYASLGEEALCHSLNETEVTTVVCGQKELKKMIDISGQLDTVKRVIYINEEGISAEVSLAQKSTSWIIEPFEDVGRLGDTAPVDANMPLPSDVAVIMYTSGSTGLPKGVMMTHRNVLATLSAVMTIVPEIGKKDVYLAYLPLAHILELAAEALIAAVGASIGYGSPLTLTDTSNKIKKGTLGDASALKPTLMTAVPAILDRVRDGVRKKVDTKGGVAKQLFDVAYNRRLAAVNGSWLG…
Database entries of LACS from Arabidopsis
Locus ID	LACS	Protein ID	Amino Acid length	Protein Sequence
At2g47240	AtLACS1	O22898	660 aa	MKSFAAKVEEGVKGIDGKPSVGPVYRNLLSEKGFPPIDSEITTAWDIFSKSVEKFPDNNMLGWRRIVDEKVGPYMWKTYKEVYEEVLQIGSALRAAGAEPGSRVGIYGVNCPQWIIAMEACAAHTLICVPLYDTLGSGAVDYIVEHAEIDFVFVQDTKIKGLLEPDCKCAKRLKAIVSFTNVSDELSHKASEIGVKTYSWIDFLHMGREKPEDTNPPKAFNICTIMYTSGTSGDPKGVVLTHQAVATFVVGMDLYMDQFEDKMTHDDVYLSFLPLAHILDRMNEEYFFRKGASVGYYHGNLNVLRDDIQELKPTYLAGVPRVFERIHEGIQKALQELNPRRRFIFNALYKHKLAWLNRGYSHSKASPMADFIAFRKIRDKLGGRIRLLVSGGAPLSPEI…
At1g49430	AtLACS2	Q9XIA9	665 aa	MSLAADNVLLVEEGRPATAEHPSAGPVYRCKYAKDGLLDLPTDIDSPWQFFSEAVKKYPNEQMLGQRVTTDSKVGPYTWITYKEAHDAAIRIGSAIRSRGVDPGHCCGIYGANCPEWIIAMEACMSQGITYVPLYDSLGVNAVEFIINHAEVSLVFVQEKTVSSILSCQKGCSSNLKTIVSFGEVSSTQKEEAKNQCVSLFSWNEFSLMGNLDEANLPRKRKTDICTIMYTSGTTGEPKGVILNNAAISVQVLSIDKMLEVTDRSCDTSDVFFSYLPLAHCYDQVMEIYFLSRGSSVGYWRGDIRYLMDDVQALKPTVFCGVPRVYDKLYAGIMQKISASGLIRKKLFDFAYNYKLGNMRKGFSQEEASPRLDRLMFDKIKEALGGRAHMLLSGAAPLP…
At1g64400	AtLACS3	Q9C7W4	665 aa	MATGRYIVEVEKGKQGVDGGSPSVGPVYRSIYAKDGFPEPPDDLVSAWDIFRLSVEKSPNNPMLGRREIVDGKAGKYVWQTYKEVHNVVIKLGNSIRTIGVGKGDKCGIYGANSPEWIISMEACNAHGLYCVPLYDTLGAGAIEFIICHAEVSLAFAEENKISELLKTAPKSTKYLKYIVSFGEVTNNQRVEAERHRLTIYSWDQFLKLGEGKHYELPEKRRSDVCTIMYTSGTTGDPKGVLLTNESIIHLLEGVKKLLKTIDEELTSKDVYLSYLPLAHIFDRVIEELCIYEAASIGFWRGDVKILIEDIAALKPTVFCAVPRVLERIYTGLQQKLSDGGFVKKKLFNFAFKYKHKNMEKGQPHEQASPIADKIVFKKVKEGLGGNVRLILSGAAPLA…
At4g23850	AtLACS4	Q9T0A0	666 aa	MSQQKKYIFQVEEGKEGSDGRPSVGPVYRSIFAKDGFPDPIEGMDSCWDVFRMSVEKYPNNPMLGRREIVDGKPGKYVWQTYQEVYDIVMKLGNSLRSVGVKDEAKCGIYGANSPEWIISMEACNAHGLYCVPLYDTLGADAVEFIISHSEVSIVFVEEKKISELFKTCPNSTEYMKTVVSFGGVSREQKEEAETFGLVIYAWDEFLKLGEGKQYDLPIKKKSDICTIMYTSGTTGDPKGVMISNESIVTLIAGVIRLLKSANEALTVKDVYLSYLPLAHIFDRVIEECFIQHGAAIGFWRGDVKLLIEDLAELKPTIFCAVPRVLDRVYSGLQKKLSDGGFLKKFIFDSAFSYKFGYMKKGQSHVEASPLFDKLVFSKVKQGLGGNVRIILSGAAPLA…
At4g11030	AtLACS5	Q9T009	666 aa	MTSQKRFIFEVEAAKEATDGNPSVGPVYRSTFAQNGFPNPIDGIQSCWDIFRTAVEKYPNNRMLGRREISNGKAGKYVWKTYKEVYDIVIKLGNSLRSCGIKEGEKCGIYGINCCEWIISMEACNAHGLYCVPLYDTLGAGAVEFIISHAEVSIAFVEEKKIPELFKTCPNSTKYMKTVVSFGGVKPEQKEEAEKLGLVIHSWDEFLKLGEGKQYELPIKKPSDICTIMYTSGTTGDPKGVMISNESIVTITTGVMHFLGNVNASLSEKDVYISYLPLAHVFDRAIEECIIQVGGSIGFWRGDVKLLIEDLGELKPSIFCAVPRVLDRVYTGLQQKLSGGGFFKKKVFDVAFSYKFGNMKKGQSHVAASPFCDKLVFNKVKQGLGGNVRIILSGAAPLA…
At3g05970	AtLACS6	Q8LPS1	701 aa	MDSSSSSSSAAARRRINAIHSHLVTSSRSSPLLRSNPTAGEFCLDNGYSVVLPEKLNTGSWNVYRSAKSPFKLVSRFPDHPDIATLHDNFEHAVHDFRDYKYLGTRVRVDGTVGDYKWMTYGEAGTARTALGSGLVHHGIPMGSSVGIYFINRPEWLIVDHACSSYSYVSVPLYDTLGPDAVKFIVNHATVQAIFCVAETLNSLLSCLSEMPSVRLVVVVGGLIESLPSLPSSSGVKVVSYSVLLNQGRSNPQRFFPPKPDDVATICYTSGTTGTPKGVVLTHANLIANVAGSSFSVKFFSSDVYISYLPLAHIYERANQILTVYFGVAVGFYQGDNMKLLDDLAALRPTVFSSVPRLYNRIYAGIINAVKTSGGLKERLFNAAYNAKKQALLNGKSAS…
At5g27600	AtLACS7	Q8LKS5	700 aa	MEFASPEQRRLETIRSHIDTSPTNDQSSSLFLNATASSASPFFKEDSYSVVLPEKLDTGKWNVYRSKRSPTKLVSRFPDHPEIGTLHDNFVHAVETYAENKYLGTRVRSDGTIGEYSWMTYGEAASERQAIGSGLLFHGVNQGDCVGLYFINRPEWLVVDHACAAYSFVSVPLYDTLGPDAVKFVVNHANLQAIFCVPQTLNILLSFLAEIPSIRLIVVVGGADEHLPSLPRGTGVTIVSYQKLLSQGRSSLHPFSPPKPEDIATICYTSGTTGTPKGVVLTHGNLIANVAGSSVEAEFFPSDVYISYLPLAHIYERANQIMGVYGGVAVGFYQGDVFKLMDDFAVLRPTIFCSVPRLYNRIYDGITSAVKSSGVVKKRLFEIAYNSKKQAIINGRTPS…
At2g04350	AtLACS8	Q9SJD4	720 aa	MEDSGVNPMDSPSKGSDFGVYGIIGGGIVALLVPVLLSVVLNGTKKGKKRGVPIKVGGEEGYTMRHARAPELVDVPWEGAATMPALFEQSCKKYSKDRLLGTREFIDKEFITASDGRKFEKLHLGEYKWQSYGEVFERVCNFASGLVNVGHNVDDRVAIFSDTRAEWFIAFQGCFRQSITVVTIYASLGEEALIYSLNETRVSTLICDSKQLKKLSAIQSSLKTVKNIIYIEEDGVDVASSDVNSMGDITVSSISEVEKLGQKNAVQPILPSKNGVAVIMFTSGSTGLPKGVMITHGNLVATAAGVMKVVPKLDKNDTYIAYLPLAHVFELEAEIVVFTSGSAIGYGSAMTLTDTSNKVKKGTKGDVSALKPTIMTAVPAILDRVREGVLKKVEEKGGM…
At1g77590	AtLACS9	Q9CAP8	691 aa	MIPYAAGVIVPLALTFLVQKSKKEKKRGVVVDVGGEPGYAIRNHRFTEPVSSHWEHISTLPELFEISCNAHSDRVFLGTRKLISREIETSEDGKTFEKLHLGDYEWLTFGKTLEAVCDFASGLVQIGHKTEERVAIFADTREEWFISLQGCFRRNVTVVTIYSSLGEEALCHSLNETEVTTVICGSKELKKLMDISQQLETVKRVICMDDEFPSDVNSNWMATSFTDVQKLGRENPVDPNFPLSADVAVIMYTSGSTGLPKGVMMTHGNVLATVSAVMTIVPDLGKRDIYMAYLPLAHILELAAESVMATIGSAIGYGSPLTLTDTSNKIKKGTKGDVTALKPTIMTAVPAILDRVRDGVRKKVDAKGGLSKKLFDFAYARRLSAINGSWFGAWGLEKL…
